# Supplementary material for: A Descriptive Analysis of the Relationship between Social Media Use and Vaccine Hesitancy among a Sample of Unvaccinated Adults in Canada
Source: Vaccines (Basel). 2022 Dec 7;10(12):2096. doi: 10.3390/vaccines10122096 (PMC9785008; doi:10.3390/vaccines10122096)
Supplement: Supplementary file 1 [file vaccines-10-02096-s001.zip]

Archive with 1 entries (1 files):
- vaccines-2039812-supplementary.pdf
